# Supplementary material for: Peroxiredoxin 2 is associated with colorectal cancer progression and poor survival of patients
Source: Oncotarget. 2017 Jan 24;8(9):15057–70. doi: 10.18632/oncotarget.14801 (PMC5362467; doi:10.18632/oncotarget.14801)
Supplement: Supplementary file 2 [file oncotarget-08-15057-s002.xls]

## Sheet: S. Table 2
No. of patients	Age (years)	Sex 1=male; 0=female	Tumor location 1=colon; 2=rectum	Tumor size (cm)	Bowel obstruction/perforation 1=yes; 0=no	Differentiation grade 1=moderate/well; 2=poor	Serum CEA level (ng/mL)	Local invasion 1=T3-T4; 0=T1-T2	Lymph node metastasis 0=N0; 1=N1; 2=N2	TNM stage 1=stage I +II; 2=stage III	PRDX2 expression 1=high; 0=low	DFS (months)	DSS (months)	Censored 0=survival or lost to follow-up; 1=death; 2= recurrence with death; 3=recurrence without death
1	68	1	2	2.6	0	2	10.9	1	1	1	1	35	35	1
2	65	0	1	6.8	1	1	12.5	1	2	2	1	36	36	1
3	59	0	2	5.3	0	1	8.6	0	0	1	0	60	60	0
4	73	1	2	3.6	0	1	2.6	1	1	1	1	60	60	0
5	66	0	1	5.5	0	1	6.9	1	1	2	0	60	60	0
6	62	0	2	10.2	0	2	16.8	0	2	1	1	15	15	1
7	37	1	1	3.2	0	2	5.6	1	1	1	1	35	35	1
8	53	1	1	7	0	1	4.8	1	0	1	0	60	60	0
9	72	0	2	6.9	0	2	20.4	1	1	1	1	23	23	2
10	50	0	2	8.2	0	1	9.9	1	2	2	0	60	60	0
11	77	1	2	9.6	0	1	7.6	0	0	2	1	8	8	1
12	59	0	1	5.3	0	1	6.7	1	0	1	0	60	60	0
13	65	0	1	4.5	0	1	16.2	1	2	1	1	28	28	2
14	66	1	2	6.8	0	1	1.9	1	1	2	1	14	60	3
15	61	0	1	6.3	0	1	19.2	0	0	1	1	60	60	0
16	63	1	2	5.8	0	1	11.1	1	1	2	0	36	35	1
17	72	0	1	7.2	0	2	9.3	1	0	1	1	31	31	1
18	66	0	2	6.3	0	1	25.6	1	0	1	0	60	60	0
19	70	0	2	4.3	0	1	22.3	0	0	2	1	39	60	3
20	49	1	1	6.9	0	2	0.9	1	0	1	1	60	60	0
21	67	1	2	7.1	0	2	13.2	1	0	2	0	60	60	0
22	56	1	1	2.6	0	1	2.8	1	0	1	0	60	60	0
23	60	1	2	3.8	0	1	10.8	1	0	1	1	16	16	1
24	69	1	2	5.2	0	1	11.8	1	1	2	0	60	60	0
25	68	0	1	5.2	0	1	4.9	1	0	1	1	36	60	3
26	73	0	1	5.7	0	1	5.1	1	0	2	0	60	60	0
27	73	1	2	9.8	0	1	3.1	1	1	2	1	19	19	1
28	81	1	1	7.5	0	2	12	0	1	2	1	32	32	2
29	62	1	2	6.9	0	2	43.8	1	0	1	0	35	60	3
30	70	1	1	10.8	1	2	6.7	1	0	1	1	29	29	1
31	66	0	1	5.6	0	1	7.7	1	0	2	0	60	60	0
32	76	1	2	5.7	0	1	19.4	1	0	1	0	60	60	0
33	54	0	1	4.9	0	1	16.5	1	1	2	0	60	60	0
34	76	1	2	3.2	0	2	5.5	1	0	1	1	60	60	0
35	55	0	1	4.9	0	1	8.1	1	0	1	0	29	29	1
36	79	1	1	8.2	0	1	10.3	1	1	2	1	5	5	1
37	62	0	2	2	0	2	2.2	1	0	1	1	29	29	1
38	69	1	1	5.5	0	1	11.3	1	0	2	0	60	60	0
39	53	0	2	4.4	0	2	2.1	1	0	1	0	35	35	1
40	64	0	2	6.8	0	1	4.6	1	0	1	1	25	25	1
41	71	1	1	4.1	0	2	28.4	0	0	1	1	60	60	0
42	49	1	2	5.7	0	1	36.4	1	2	2	0	60	60	0
43	77	0	2	8.6	0	1	14.4	1	0	1	1	50	50	1
44	66	1	2	1.5	0	1	3.5	1	1	2	1	22	22	1
45	55	0	1	4.3	0	1	9.1	1	0	1	0	55	60	3
46	60	1	2	11.7	0	1	30.9	1	2	1	1	60	60	0
47	69	0	1	4.2	0	1	22.4	1	1	2	1	18	18	2
48	61	1	1	4.8	0	2	2.6	1	0	1	1	60	60	0
49	52	1	2	6.2	0	1	12.3	1	1	2	0	60	60	0
50	63	0	1	8.6	0	2	12.6	0	0	2	1	21	21	1
51	53	0	1	5.3	1	2	16.5	1	1	2	0	60	60	0
52	56	1	1	5.5	0	2	13.9	1	1	1	1	60	60	0
53	66	1	1	3.9	0	1	5.1	1	0	2	1	35	60	3
54	79	1	1	4.2	0	1	6.5	1	0	1	0	55	55	1
55	63	0	2	8.2	0	2	14.2	0	1	1	1	60	60	0
56	59	1	1	8.6	0	1	6.8	1	0	1	1	60	60	0
57	54	0	1	6.1	0	1	26.1	1	0	1	0	60	60	0
58	86	1	1	9.3	1	2	6.2	1	1	2	1	27	27	1
59	55	1	2	6.9	0	2	13.8	1	1	2	0	28	28	1
60	66	0	2	3.2	0	1	15.4	1	0	1	1	60	60	0
61	75	1	1	3.2	0	1	9.2	1	1	2	0	60	60	0
62	68	0	1	9.8	0	2	7.4	1	0	2	1	36	36	1
63	48	0	2	2.5	0	1	8.5	1	1	1	1	55	60	3
64	79	0	2	5.9	0	1	12	0	0	1	0	49	49	1
65	35	1	2	3.4	0	1	11.6	0	0	1	1	60	60	0
66	49	0	1	11.3	0	1	0.8	1	1	2	1	45	45	1
67	75	0	2	4.6	0	1	6.5	1	0	1	0	60	60	0
68	82	1	2	4.9	0	1	20.5	1	0	1	1	60	60	0
69	63	0	1	12.5	0	1	2.8	0	0	1	1	18	18	2
70	63	1	1	6.3	0	1	19.2	1	1	2	0	60	60	0
71	42	0	1	8.5	0	1	12.3	1	2	2	1	60	60	0
72	64	1	2	7.8	0	2	7.1	1	2	2	0	53	53	1
73	65	1	1	4.7	0	1	5.5	1	1	2	1	24	60	3
74	52	0	2	4.2	0	2	13.4	1	1	2	1	60	60	0
75	62	1	2	5.3	0	1	19.4	1	0	2	1	11	11	1
76	68	0	2	9.3	0	1	2.8	1	0	1	0	60	60	0
77	39	0	1	2.1	0	1	8.6	0	1	1	1	60	60	0
78	53	1	1	3.2	1	1	22.2	0	0	1	0	43	43	1
79	67	0	2	5.2	0	1	12	1	0	2	1	32	32	1
80	57	0	1	5.6	0	1	14.9	1	0	2	0	60	60	0
81	55	1	2	5.9	0	1	17.4	0	1	1	1	56	60	3
82	49	1	1	3.4	0	2	6.4	1	0	1	1	60	60	0
83	89	0	2	4	0	2	4.6	1	0	1	0	37	37	1
84	52	1	2	5.8	0	1	19.4	1	1	1	0	60	60	0
85	88	0	2	3.9	0	1	9.1	1	0	1	1	24	24	1
86	75	1	2	6.5	0	1	23.1	1	1	2	0	60	60	0
87	66	0	1	6.9	0	1	4.9	0	2	2	1	29	60	3
88	50	1	2	10.2	0	1	14.7	1	2	2	1	28	60	3
89	80	0	2	2.8	0	1	16.2	0	1	1	1	38	38	2
90	76	0	1	7	0	1	5.9	1	0	1	0	60	60	0
91	46	1	2	7.2	0	1	23.4	1	0	2	1	19	19	1
92	68	1	1	2.3	0	1	16.4	0	0	1	0	54	54	1
93	69	0	1	4.3	0	2	13.7	1	2	2	1	60	60	0
94	63	1	2	8.2	0	1	2.9	1	1	2	1	33	33	2
95	61	0	2	5.6	0	1	9.4	1	0	1	0	60	60	0
96	79	1	1	3.7	0	2	16.3	0	0	1	1	60	60	0
97	76	0	2	10.3	0	1	7.1	1	1	2	1	60	60	0
98	55	1	1	5.8	0	1	20.1	1	0	1	0	60	60	0
99	56	0	1	9.2	0	1	14.2	1	0	2	1	19	19	2
100	73	1	2	4.9	0	2	3.4	1	1	2	1	60	60	0
101	53	0	2	4.2	0	1	16.4	1	2	2	0	44	44	1
102	48	0	2	5.8	0	1	19.8	1	1	1	1	44	60	3
103	50	0	1	4.3	0	1	8.2	1	0	1	0	60	60	0
104	73	1	2	5.4	0	1	34.5	0	0	2	1	60	60	0
105	79	1	2	5.7	0	1	40.8	1	1	2	0	35	60	3
106	66	0	1	5.5	0	1	9.4	1	0	1	1	48	48	1
107	38	0	1	11.3	0	1	3.1	0	1	1	1	60	60	0
108	70	0	1	5.2	0	1	3.6	1	1	1	0	60	60	0
109	76	0	2	4.2	0	1	14.2	1	0	2	1	41	41	1
110	58	0	2	8	0	2	6.7	1	0	1	1	60	60	0
111	62	1	1	5.8	0	2	14.2	1	0	1	0	38	38	1
112	53	1	1	9.5	0	1	15.6	1	2	2	1	24	24	2
113	75	1	1	5.8	0	2	46.1	1	2	2	0	23	23	2
114	49	0	1	4.6	0	1	19.4	1	1	2	1	60	60	0
115	73	1	1	5.7	0	2	26.1	0	0	1	1	39	39	1
116	69	0	1	8.1	0	1	5.8	1	0	1	0	60	60	0
117	69	0	1	5.5	1	1	10.3	1	0	1	0	60	60	0
118	62	1	1	7.3	0	1	6.8	1	1	2	1	27	27	1
119	75	0	1	4.9	0	2	14.2	1	0	1	1	22	22	1
120	65	0	2	4.3	0	1	2.1	1	1	2	0	60	60	0
121	62	1	1	9.3	0	2	16.8	1	0	1	1	60	60	0
122	58	1	2	6.1	0	2	8.7	0	0	1	0	36	60	3
123	69	0	2	4.2	0	1	25	1	0	2	1	60	60	0
124	59	1	2	6.2	0	1	1.3	1	0	1	1	60	60	0
125	48	0	1	4	1	1	41	1	2	2	0	60	60	0
126	75	0	1	11.5	0	1	9.2	0	0	2	1	8	8	1
127	67	1	2	6.8	0	1	2.2	1	0	1	0	49	49	1
128	73	0	1	13.4	0	1	16.5	1	0	1	1	60	60	0
129	71	1	1	8.2	0	2	6.7	0	1	2	1	60	60	0
130	73	1	1	4.6	0	1	9.4	1	0	1	0	60	60	0
131	68	0	2	4.5	0	2	12.4	1	1	2	1	33	33	1
132	65	1	1	5.6	0	2	14.5	1	1	1	1	60	60	0
133	42	0	2	5.7	0	1	6.3	1	0	1	0	60	60	0
134	52	1	1	4.4	0	2	16.2	0	2	2	1	18	18	2
135	70	0	1	4.2	0	1	8.7	1	0	1	0	52	52	2
136	64	0	2	6.9	0	1	9.2	1	1	2	1	60	60	0
137	52	1	2	4.9	0	1	5.5	1	0	1	0	60	60	0
138	70	1	1	6.3	0	2	13.4	1	2	1	1	40	40	2
139	65	0	2	6.8	0	1	8.4	1	1	1	1	44	60	3
140	45	1	1	4.2	0	1	9.5	1	0	2	0	25	25	1
141	48	1	1	3.2	0	1	51.4	1	1	2	1	60	60	0
142	77	0	1	3.9	0	2	2.4	1	0	2	1	12	12	1
143	63	0	1	9	0	1	16.7	1	0	1	0	60	60	0
144	46	0	2	5.8	0	2	7.6	1	1	2	1	60	60	0
145	63	1	2	4.3	0	1	35.4	1	1	2	1	19	19	1
146	80	0	2	8.3	0	1	7.9	1	1	2	1	29	60	2
147	53	0	2	9	1	1	35.6	1	0	1	0	60	60	0
148	57	1	2	11.8	0	1	29.7	0	0	1	1	46	60	3
149	60	1	2	12.3	0	1	15.9	1	0	1	0	32	60	3
150	55	1	1	4.7	0	2	3.9	1	1	2	1	2	2	1
151	77	1	2	5.9	0	1	16.7	1	2	1	1	60	60	0
152	76	1	1	7.2	0	1	7.8	1	0	2	0	60	60	0
153	67	1	1	6.3	0	1	29.4	1	2	2	1	21	60	3
154	57	0	2	5.8	0	1	16.5	1	1	2	0	60	60	0
155	65	0	1	4.6	0	1	46.7	0	1	2	1	60	60	0
156	52	1	2	5.5	0	1	26.4	1	0	2	0	15	15	1
157	64	1	1	7.9	0	1	0.9	1	0	1	1	13	13	2
158	68	1	1	4.3	0	1	12.8	1	1	2	1	60	60	0
159	66	0	1	6.1	0	1	9.1	0	0	1	0	60	60	0
160	60	1	1	3.9	0	1	16.4	1	0	1	0	32	32	1
161	63	1	1	5.2	0	1	6.5	1	0	1	0	60	60	0
162	72	0	2	9.8	0	1	9.4	1	1	2	1	25	25	1
163	64	0	2	6.4	0	2	34.8	1	0	1	0	45	45	1
164	44	1	2	4	0	1	25.1	0	0	1	1	36	36	1
165	69	0	1	6	0	1	5.2	1	0	2	1	26	60	3
166	47	0	2	4.2	0	1	26.3	1	1	1	1	36	36	1
167	56	1	2	7.4	0	1	19.2	0	0	1	0	60	60	0
168	75	0	1	3	0	2	10.8	1	1	1	1	15	15	1
169	50	1	2	10.3	0	1	30.4	1	1	2	1	36	60	3
170	55	1	2	7.6	0	1	6.7	1	0	2	0	20	20	1
171	73	1	1	14.6	0	1	7.2	1	0	1	1	60	60	0
172	83	1	1	9.1	0	1	25.4	1	1	1	0	60	60	0
173	58	0	2	4.5	0	2	16.9	0	0	2	1	29	60	3
174	64	1	1	9.2	0	1	3.8	1	0	1	0	60	60	0
175	66	1	2	4.8	0	2	12	1	1	2	1	21	21	1
176	73	0	1	2.8	0	1	5.4	1	0	1	0	29	29	1
177	43	1	1	5.6	0	1	27.3	0	2	1	1	60	60	0
178	83	1	1	4.3	0	2	8.4	1	1	2	1	28	28	1
179	57	1	2	6.3	0	1	19.8	0	0	1	0	60	60	0
180	72	0	2	5.2	0	2	17.2	0	2	2	1	35	60	2
181	65	1	1	3.9	0	2	2.8	1	2	2	1	34	34	1
182	52	0	2	6.3	0	2	12	0	1	2	1	30	60	3
183	53	0	1	4.8	0	1	16.4	1	0	1	0	60	60	0
184	53	1	2	6.7	0	1	6.1	1	0	1	1	38	38	2
185	57	0	2	4.5	0	1	23.5	1	1	1	1	60	60	0
186	68	1	2	5.7	0	1	12.3	1	1	2	0	60	60	0
187	77	1	1	8.3	0	1	19.4	1	1	2	1	32	32	1
188	63	0	2	3.9	0	1	2.8	1	1	2	0	35	35	1
189	54	1	2	9.6	0	1	13	1	1	1	1	8	8	1
190	75	0	1	5.3	0	1	8.4	1	0	1	0	41	60	3
191	63	1	1	3.4	0	2	10.2	1	0	1	0	60	60	0
192	68	1	1	10.8	0	1	16.2	1	2	2	1	60	60	0
193	72	0	1	5.2	0	1	2.9	1	0	1	0	53	60	3
194	66	0	2	6.9	0	1	35.8	1	2	2	1	41	41	1
195	45	1	1	4.5	0	2	19.7	1	1	1	0	60	60	0
196	52	0	1	5.6	1	2	8.5	1	0	2	1	22	60	3
197	72	0	1	4.8	0	1	8.1	0	0	1	0	60	60	0
198	53	1	2	9.2	0	1	14.3	1	1	2	0	60	60	0
199	68	1	1	5	0	2	17.2	1	1	2	1	12	12	1
200	54	0	1	3.8	0	1	19.2	1	2	1	0	60	60	0
201	49	0	2	4.1	0	2	19.4	1	0	1	1	60	60	0
202	79	1	2	6.7	0	1	13.7	1	0	2	0	35	35	2
203	60	0	1	7	0	2	5.6	1	0	2	1	18	18	1
204	68	0	1	8.3	0	1	9.1	0	0	1	0	60	60	0
205	56	1	1	4.9	0	1	13	1	0	2	1	13	60	3
206	62	1	1	4.5	0	2	12	0	0	2	0	5	5	1
207	73	1	1	4.2	1	1	28.5	0	1	2	1	60	60	0
208	64	1	1	9.4	0	1	6.5	1	1	1	0	60	60	0
209	68	0	2	5.8	0	2	9.4	1	1	2	1	25	25	2
210	65	1	2	6.7	0	1	11.2	1	0	1	0	60	60	0
211	69	0	2	4.5	0	1	17.3	1	1	2	0	60	60	0
212	62	1	2	3.5	0	1	16.1	0	0	1	1	60	60	0
213	72	1	1	6.3	0	2	14.3	1	1	2	0	46	60	3
214	44	0	1	8.2	0	1	2.7	1	0	2	1	12	12	1
215	63	0	2	3.9	0	1	55.2	1	1	1	0	60	60	0
216	67	1	2	10	0	1	14.3	1	0	1	1	60	60	0
217	77	1	1	6.8	0	1	7.2	1	0	2	0	60	60	0
218	56	1	2	9	0	1	6.1	0	0	1	0	60	60	0
219	64	0	1	3.9	0	2	5.4	1	1	2	1	15	15	2
220	76	0	1	4.8	0	2	16.3	1	2	2	0	43	60	3
221	55	0	1	6	0	1	6.8	0	0	1	1	60	60	0
222	53	1	1	4.2	0	1	5.4	0	0	1	0	60	60	0
223	48	0	1	5.2	0	1	12	1	0	1	0	60	60	0
224	48	1	2	5.8	0	1	16.4	1	0	2	0	28	28	1
225	56	0	2	4.7	0	1	3.1	1	1	1	1	55	55	1
226	58	1	2	5.9	0	2	19.4	1	0	2	1	60	60	0
